# Supplementary material for: Risk Factors for Post-Stroke Pneumonia in a Patient Population with Subacute Stroke: A Retrospective Cohort Study
Source: J Clin Med. 2023 Sep 8;12(18):5835. doi: 10.3390/jcm12185835 (PMC10532161; doi:10.3390/jcm12185835)
Supplement: Supplementary file 1 [file jcm-12-05835-s001.zip]

Archive with 1 entries (1 files):
- jcm-2582138-supplementary.pdf
